# Supplementary material for: A Multi-Level Study on the Anti-Lung Cancer Mechanism of Peiminine, a Key Component of Fritillaria ussuriensis Maxim.: Integrating Quality Analysis, Network Pharmacology, Bioinformatics Analysis, and Experimental Validation
Source: Int J Mol Sci. 2025 Apr 9;26(8):3506. doi: 10.3390/ijms26083506 (PMC12027391; doi:10.3390/ijms26083506)
Supplement: Supplementary file 1 [file ijms-26-03506-s001.zip]

Archive with 1 entries (1 files):
- ijms-3525333-supplementary.pdf
